# Supplementary material for: Halotolerant Endophytic Bacteria Regulate Growth and Field Performance of Two Durum Wheat Genotypes with Contrasting Salinity Tolerance Potential
Source: Plants (Basel). 2024 Apr 23;13(9):1179. doi: 10.3390/plants13091179 (PMC11085664; doi:10.3390/plants13091179)
Supplement: Supplementary file 1 [file plants-13-01179-s001.zip › Table S1.xlsx]

## Sheet: GH-ANOVA
Table S1. Mean squares from the combined analysis of variance of tested traits from the greenhouse experiment.
Source of variation	DF	TPW	GW	SW	SN	SplN	GpS	TKW	KA	KW	KL	Na+	K+	K+:Na+	Ca+2	Mg+2
Rep	2	0.114827	0.448169	1.36806	0.145833	0.148842	23.7452	2.5997	0.247853	0.00510883	0.0125017	32.0956	15.2155	0.112841	52.8014.1458	0.107069
Treatment	1	1116.89 **	228.11**	560.33**	2.52083	30.14**	114.85*	722.91**	34.45**	0.60**	0.317965	151840.911**	3350.6685**	46.38**	20.215052*	37.153602**
Error(Treatment)	2	2.61889	0.729044	4.21315	0.270833	0.650013	2.44314	3.98244	0.0492589	0.002	0.0387899	163.122	16.9093	0.0935563	0.67604	0.0472646
Genotype	1	0.765075	11.54*	0.745008	0.0208333	0.882015	873.38***	118.66**	6.51*	0.21**	0.0417776	38207.76132**	3048.658972**	19.84***	1186.5379.7**	0.960502
Treatmnt X Genotype	1	21.28	6.70508	2.79367	1.02083	2.29*	41.72*	45.21*	1.27465	0.00234886	0.34*	2713.653578**	2789.32461**	7.50***	0.00421875	1.1501
Error(Genotype)	4	3.02951	1.36396	2.28244	0.458333	0.213613	3.46398	3.32934	0.507969	0.00315841	0.0318293	75.6466	22.3766	0.0149247	3.90327	0.168958
Bacteria	3	18.11***	17.18***	4.86*	1.07639	2.32**	37.2289	128.88***	6.71***	0.06***	0.25*	546.986914**	114.709	0.137426	273.299357***	0.137958
Bacteria X Salinity	3	1.08617	1.23939	1.16942	0.520833	0.687181	19.9998	15.03*	0.371752	0.02*	0.0423864	816.168631***	80.8002	0.31**	30.0745	0.405819
Bacteria X Genotype	3	3.28575	6.42***	4.86*	0.354167	0.704052	44.5063	11.2088	4.40***	0.033**	0.102976	486.559407***	40.4589	0.0209733	58.169079**	1.488974***
Bacteria X Genotype X Salinity	3	2.15524	1.28855	0.488247	0.243056	0.179854	8.82113	15.06*	1.30*	0.02*	0.0576245	322.366978**	71.5332	0.0992502	14.3798	0.301397
Error(Bacteria)	24	1.19365	0.803672	1.33057	0.361111	0.390699	15.874	4.06627	0.428688	0.00465628	0.0379981	47.9199	78.01	0.0642782	10.0832	0.180985
C.V (%)		4.3	6.5	7	13.1	4.3	7.8	3.8	3.1	2	2.3	6.3	8.1	7.2	11.5	8.1
* is significant at p ≥ 0.05 level; ** is significant at p ≥ 0.01 level; *** is significant at p ≥ 0.001 level.
