# Supplementary material for: Halotolerant Endophytic Bacteria Regulate Growth and Field Performance of Two Durum Wheat Genotypes with Contrasting Salinity Tolerance Potential
Source: Plants (Basel). 2024 Apr 23;13(9):1179. doi: 10.3390/plants13091179 (PMC11085664; doi:10.3390/plants13091179)
Supplement: Supplementary file 1 [file plants-13-01179-s001.zip › Table S2.xlsx]

## Sheet: GH Means
Table S2. Mean values of 10 tested agronomic traits, nutrient levels and K+:Na+ ratio from the greenhouse experiment.
Treatment	Genotype	Bacteria	TPW (g)	GW (g)	SW (g)	SN	SplN	GpS	TKW (g)	KA (mm2)	KW (mm)	KL (mm)	Na+ (% D.W.)	K+ (% D.W.)	K+:Na+	Ca+2 (% D.W.)	Mg+2 (% D.W.)
None	Tamaroi	None	29.5	13.4333	17.94	4.66667	15.2	46.7222	55.6028	21.2272	3.43697	8.13655	0.767677	1.23701	1.6143	0.220333	0.0609333
		S. rhizophila	31.6633	16.9667	20.0433	4.66667	14.8889	51.3333	57.8551	22.296	3.59071	8.29592	0.676768	1.14202	1.7035	0.245333	0.0578333
		O. jordanicus	31.4467	16.2667	20.53	5.33333	15.5556	47.7778	59.2678	22.2408	3.55123	8.30814	0.707071	1.18535	1.68826	0.235	0.0607333
		P. jordanii	32.2	16.4667	21.5833	5.33333	16.1111	52.3333	59.9966	22.6986	3.59298	8.43975	0.79798	1.10452	1.38627	0.2335	0.0672
	Line 5004	None	28.43	15.6667	19.7733	4.66667	14.6667	55.2222	53.3589	20.9629	3.35276	8.43107	0.313131	1.13368	3.63096	0.287	0.0652333
		S. rhizophila	29.8433	17.2	20.2933	4.66667	15.3111	60.9444	61.463	23.5979	3.62102	8.6507	0.30303	1.18702	3.95598	0.302	0.06
		O. jordanicus	30.2333	16.1667	19.34	4.66667	16	54.4444	58.0805	21.8865	3.41578	8.52049	0.323232	1.2739	3.96186	0.431	0.0662
		P. jordanii	29.9667	15.0333	19.7567	4.66667	15.1111	54.2222	55.0054	20.3713	3.19468	8.4887	0.354545	1.10202	3.15072	0.312667	0.0542
Saline	Tamaroi	None	17.9667	7.53333	11.3933	3.66667	12.6667	38.5	45.4751	19.2414	3.21358	7.93304	2.07071	0.842044	0.407813	0.179	0.0373667
		S. rhizophila	20.1867	12.2533	12.3767	4.33333	13.6667	44.5	57.0422	20.8353	3.31387	8.34532	1.99495	0.827045	0.417267	0.183667	0.0371667
		O. jordanicus	20.47	12.2333	13.49	4.33333	13.7756	47.1667	55.8715	21.9642	3.39235	8.54661	2.06061	0.882033	0.428639	0.292333	0.0420333
		P. jordanii	22.27	10.6833	13.5733	4.66667	13.5556	48.1667	51.0509	20.9472	3.30386	8.37885	1.92424	0.839544	0.437248	0.228	0.0473667
	Line 5004	None	19.15	11.6333	13.29	3.66667	13.2222	55.5	43.5661	19.1867	3.14453	7.97007	1.16162	1.15702	0.997647	0.280667	0.0449667
		S. rhizophila	23.3767	12.4667	13.1833	5	14.7222	55.5	51.2187	20.8641	3.23343	8.49303	1.20202	1.12202	0.934697	0.265667	0.0512333
		O. jordanicus	21.6833	13.1833	14.16	5	14.5556	54.9167	49.1471	19.4123	3.19787	8.01243	1.67677	1.17202	0.702107	0.426	0.0461333
		P. jordanii	21	12.3333	13.1267	4.33333	14	54	45.1653	19.2738	3.1721	8.28974	1.15152	1.18702	1.03764	0.307667	0.0453
		Grand Total	25.5867	13.72	16.4908	4.60417	14.5631	51.3281	53.6979	21.0629	3.35798	8.32753	1.09287	1.08714	1.65343	0.276865	0.0527438
		LSD (0.05)*	1.9081	1.7407	2.3794	1.0475	1.0283	5.9603	3.4794	1.1259	0.1077	0.3226	0.149446	0.135468	0.4184	0.0474781	0.00695571
* Least significant differences of means (p ≤ 0.05) for comparing means with the same level of genotype and bacteria combination within each salinity treatment level.
		Treatment	TPW (g)	GW (g)	SW (g)	SN	SplN	GpS	TKW (g)	KA (mm2)	KW (mm)	KL (mm)	Na+ (% D.W.)	K+ (% D.W.)	K+:Na+	Ca+2 (% D.W.)	Mg+2 (% D.W.)
		None	30.4104	15.9	19.9075	4.83333	15.3556	52.875	57.5788	21.9102	3.46952	8.40892	0.530429	1.17069	2.63648	0.283354	0.0615417
		Saline	20.7629	11.54	13.0742	4.375	13.7706	49.7812	49.8171	20.2156	3.24645	8.24614	1.6553	1.00359	0.670382	0.270375	0.0439458
		Grand Total	25.5867	13.72	16.4908	4.60417	14.5631	51.3281	53.6979	21.0629	3.35798	8.32753	1.09287	1.08714	1.65343	0.276865	0.0527438
		LSD (0.05)*	0.9919	1.043	1.4978	0.5426	0.4625	1.3658	1.7663	0.5675	0.041	0.1478	0.00393034	0.0425187	0.19	0.0107723	0.00306679
		* Least significant differences of means (p ≤ 0.05) for comparing means for each salinity treatment level.
		Genotype	TPW (g)	GW (g)	SW (g)	SN	SplN	GpS	TKW (g)	KA (mm2)	KW (mm)	KL (mm)	Na+ (% D.W.)	K+ (% D.W.)	K+:Na+	Ca+2 (% D.W.)	Mg+2 (% D.W.)
		Line 5004	25.4604	14.2104	16.6154	4.58333	14.6986	55.5938	52.1256	20.6944	3.29152	8.35703	0.810732	1.16684	2.29645	0.326583	0.0541583
		Tamaroi	25.7129	13.2296	16.3662	4.625	14.4275	47.0625	55.2703	21.4314	3.42444	8.29802	1.375	1.00745	1.01041	0.227146	0.0513292
		Grand Total	25.5867	13.72	16.4908	4.60417	14.5631	51.3281	53.6979	21.0629	3.35798	8.32753	1.09287	1.08714	1.65343	0.276865	0.0527438
		LSD (0.05)*	2.9431	0.3288	1.6629	0.6464	0.7966	2.3445	1.196	0.3108	0.0729	0.2304	0.0050195	0.0287926	0.13	0.0274085	0.00377433
		* Least significant differences of means (p ≤ 0.05) for comparing means for each genotype.
		Bacteria	TPW (g)	GW (g)	SW (g)	SN	SplN	GpS	TKW (g)	KA (mm2)	KW (mm)	KL (mm)	Na+ (% D.W.)	K+ (% D.W.)	K+:Na+	Ca+2 (% D.W.)	Mg+2 (% D.W.)
		None	23.7617	12.0667	15.5992	4.16667	13.9389	48.9861	49.5007	20.1546	3.28696	8.11768	1.07828	1.09244	1.66268	0.24175	0.052125
		O. jordanicus	25.9583	14.4625	16.88	4.83333	14.9717	51.0764	55.5917	21.376	3.38931	8.34692	1.19192	1.12833	1.69522	0.346083	0.053775
		P. jordanii	26.3592	13.6292	17.01	4.75	14.6944	52.1806	52.8046	20.8227	3.31591	8.39926	1.05707	1.05828	1.50297	0.270458	0.0535167
		S. rhizophila	26.2675	14.7217	16.4742	4.66667	14.6472	53.0694	56.8947	21.8984	3.43976	8.44624	1.04419	1.06953	1.75286	0.249167	0.0515583
		Grand Total	25.5867	13.72	16.4908	4.60417	14.5631	51.3281	53.6979	21.0629	3.35798	8.32753	1.09287	1.08714	1.65343	0.276865	0.0527438
		LSD (0.05)*	0.9206	0.7554	0.9719	0.5063	0.5267	3.357	1.6991	0.5517	0.0575	0.1642	0.00433269	0.0744197	0.2136	0.0267554	0.00358454
		* Least significant differences of means (p ≤ 0.05) for comparing means for each bacteria.
