# Supplementary material for: Halotolerant Endophytic Bacteria Regulate Growth and Field Performance of Two Durum Wheat Genotypes with Contrasting Salinity Tolerance Potential
Source: Plants (Basel). 2024 Apr 23;13(9):1179. doi: 10.3390/plants13091179 (PMC11085664; doi:10.3390/plants13091179)
Supplement: Supplementary file 1 [file plants-13-01179-s001.zip › Table S3.xlsx]

## Sheet: FT-ANOVA
Table S3. Mean squares from the combined analysis of variance of tested traits from the field trails.
Source of variation	DF	TW (g/m2)	GW (g/m2)	StW (g/m2)	HI (%)	SN	SplN	GpS	SL (cm)	TKW (g)	KA (mm2)	KW (mm)	KL (mm)	Protein (%)	Fat (%)	Fiber (%)	Ash (%)	Starch (%)	DM (%)
Rep	2	22084.7	2154.49	11693.9	6.44346	116.027	0.662917	19.0294	0.533939	3.94177	0.2516	0.00711889	0.00907135	0.00628437	0.0882573	0.0157698	0.00116979	1.21731	0.111
Envirnoment	3	1517015.33***	253341.68***	553608.57***	198.40***	43733.56***	149.16***	918.56***	13.35***	65.67**	11.52**	0.069*	1.16**	62.74***	9.38***	2.89***	0.69***	91.57***	6.29***
Error(Envirnoment)	6	2822.83	569.873	1775.24	4.76634	578.401	0.817917	21.4896	0.44255	6.07235	0.664882	0.00837976	0.0548015	0.257262	0.0718198	0.0339656	0.0020059	1.3173	0.05
Genotype	1	13134.4	243.588	9800.64*	37.26***	2353.82	0.0816667	11.9275	0.167501	64.69**	0.286381	0.15**	0.97***	3.52**	0.87***	0.94***	0.011*	28.28***	0.065
Envirnoment X Genotype	3	7307.24	4712.22**	342.457	27.63***	1575.05	0.828333	15.6894	1.28***	26.83*	3.36**	0.078**	0.53***	21.09***	0.28**	0.35***	0.034***	16.97***	0.046
Error(Genotype)	8	3258.35	388.265	1767.33	1.19204	489.771	0.214167	5.12984	0.0553344	4.82555	0.314831	0.00773582	0.0186651	0.247628	0.0221438	0.00904375	0.00164062	1.06822	0.042
Bacteria	3	19166.92**	8659.36***	2327.18	62.92***	3375.30***	0.303333	16.2037	0.013626	36.10***	2.80***	0.034***	0.11**	2.49***	0.0879528	0.0268649	0.00845104	6.08*	0.403*
Bacteria X Envirnoment	9	15662.80***	4095.06***	4043.9	13.63*	1488.18***	0.366296	22.7832	0.381413	11.36***	1.07**	0.00440857	0.09**	0.66**	0.13**	0.092*	0.00352697	5.49**	0.008
Bacteria X Genotype	3	22119.46**	2996.28*	9108.87**	10.5692	1398.03*	0.218333	6.95943	0.034501	20.15***	1.30**	0.033***	0.094*	1.35***	0.105125	0.0659649	0.00951771	3.68244	0.029
Bacteria X Genotype X Envirnoment	9	7289.34	1244.55	3326.93	8.07704	303.738	0.547222	11.5764	0.349214	5.96*	0.561064	0.00981618	0.065*	0.311819	0.0469111	0.0524733	0.00705845	2.74173	0.093
Error(Bacteria)	48	4003.33	781.86	2122.1	5.80372	367.242	0.536111	14.8174	0.194699	2.59186	0.305616	0.00428155	0.0271364	0.19544	0.0482809	0.0405233	0.00747292	1.95225	0.061
C.V (%)		7.7	10.3	8.3	7.4	9	4	11.6	5.6	4	3.2	2.1	2.2	2.9	9.5	7.3	4.6	4.3	0.3
* is significant at p ≥ 0.05 level; ** is significant at p ≥ 0.01 level; *** is significant at p ≥ 0.001 level.
