# Supplementary material for: Halotolerant Endophytic Bacteria Regulate Growth and Field Performance of Two Durum Wheat Genotypes with Contrasting Salinity Tolerance Potential
Source: Plants (Basel). 2024 Apr 23;13(9):1179. doi: 10.3390/plants13091179 (PMC11085664; doi:10.3390/plants13091179)
Supplement: Supplementary file 1 [file plants-13-01179-s001.zip › Table S4.xlsx]

## Sheet: GH Means
Table S4. Mean values of 12 tested agronomic traits and six quality traits from the field experiment.
Environement	Genotype	Bacteria	TW (g/m2)	GW (g/m2)	StW (g/m2)	HI (%)	SN	SplN	GpS	SL (cm)	TKW (g)	KA (mm2)	KW (mm)	KL (mm)	Protein (%)	Fat (%)	Fiber (%)	Ash (%)	Starch (%)	DM (%)
JU20	Tamaroi	None	1247.14	458.898	788.238	36.7667	275.22	20.4	42.9307	8.1	40.6825	17.6276	3.17101	7.11452	12.5833	3.23667	3.6	1.95667	54.2867	90.6367
		S. rhizophila	1243.77	442.332	801.438	35.472	273.24	20	38.7669	7.5	41.7805	17.6162	3.24506	7.25502	12.09	2.99	3.6	2.08333	53.5133	90.6033
		P. jordanii	1313	484.605	828.399	36.9152	294.36	19.8	36.588	8.06667	43.5982	18.0461	3.32058	7.37592	12.8933	3.08667	3.24667	1.93667	56.2667	90.61
		O. jordanicus	1096.33	393.251	703.083	35.8065	245.667	19.3333	38.9997	7.46667	44.1632	18.2659	3.32883	7.4045	12.9933	3.22667	3.25667	2.08667	56.86	91.0933
	Line 5004	None	1182.52	411.642	770.88	34.8057	250.8	19.2	41.0534	8.03333	39.0439	16.8626	3.08053	7.59088	12.6967	2.99	3.29333	1.97333	56.89	90.6
		S. rhizophila	1124.97	392.106	732.864	34.8195	233.64	19.2	44.0515	8.1	38.4222	17.2014	3.07113	7.56838	12.5	2.76333	2.74333	1.94667	59.0067	90.6667
		P. jordanii	1190.71	427.416	763.29	35.8282	272.447	19.4	38.0887	8.66667	39.3735	17.4041	3.05087	7.67507	13.1533	2.98667	3.03	2.07333	57.0633	90.7067
		O. jordanicus	1123.39	383.592	739.794	34.1567	232.32	19.4	41.8397	8.3	39.4679	17.3337	3.04521	7.58832	13.0467	2.88667	2.91	1.96333	58.08	90.51
JU21	Tamaroi	None	693	190.08	502.92	27.3265	192.72	19.6667	28.7802	8.66667	40.4076	17.5198	3.05012	7.6238	14.5967	2.04	2.51	1.66333	59.52	89.53
		S. rhizophila	798.6	223.7	574.9	28.1063	234.96	20.5333	29.393	9.03333	40.3296	17.6267	3.06513	7.64649	14.9033	1.95667	2.57333	1.62333	59.4467	89.63
		P. jordanii	745.8	211.636	534.164	28.3365	237.6	20.1333	31.9127	8	40.1887	17.504	3.07998	7.58221	14.2533	1.91333	2.62	1.59	60.35	89.5433
		O. jordanicus	877.8	258.707	619.093	29.5149	249.48	20.0667	31.0234	8.76667	39.4965	17.1629	3.07909	7.41456	14.26	1.95667	2.52667	1.62333	59.88	89.58
	Line 5004	None	792	208.732	583.268	26.5069	209.88	20.3333	28.6222	8.83333	37.4142	17.0507	2.98321	7.59342	14.5133	1.76667	2.46667	1.72333	60.0167	89.5167
		S. rhizophila	732.6	204.534	528.066	27.8874	211.2	20.2667	28.0038	8.13333	36.17	16.3208	3.03026	7.18237	16.1467	1.65	2.54	1.73333	57.43	89.51
		P. jordanii	745.8	231.132	514.668	30.9922	200.64	20.5333	27.8583	8.23333	37.6657	16.5704	3.00034	7.36018	15.3133	1.84333	2.49667	1.74	58.0133	89.43
		O. jordanicus	772.2	235.316	536.884	30.4525	219.12	20.4	31.4817	8.5	37.5711	16.7203	3.02544	7.39397	15.6933	1.72667	2.45667	1.73667	58.55	89.4833
KD20	Tamaroi	None	543.054	143.682	399.372	26.3945	169.62	14.1333	24.8589	6.43	34.724	15.6586	2.99938	6.97232	15.4233	2.62	2.88333	1.93667	54.6567	89.8433
		S. rhizophila	743.49	261.624	481.866	35.167	254.1	14.2	24.4009	6.83333	42.3782	17.637	3.26699	7.16373	15.4167	3.00667	3.27	1.97667	53.73	89.9767
		P. jordanii	764.874	254.495	510.379	33.2256	243.54	14.9333	25.4118	6.8	41.2457	17.4203	3.22997	7.12684	15.68	2.85	2.85333	1.98333	54.1833	90.09
		O. jordanicus	699.402	238.458	460.944	34.116	213.84	15.2	28.4109	6.33333	40.0116	16.9274	3.16822	7.09861	15.7233	3.02333	3.25	2.03	52.6	90.0667
	Line 5004	None	652.476	203.94	448.536	31.5039	201.3	14.6	26.1034	7.03333	36.9611	16.5625	3.05584	7.27797	15.3033	2.41333	2.71667	1.98	55.8267	89.8867
		S. rhizophila	738.569	261.192	477.377	35.3499	227.08	14.4667	28.9541	7.2	39.4115	17.4228	3.06567	7.60686	16.04	2.45667	2.79667	2.03	55.67	89.89
		P. jordanii	628.254	225.06	403.194	35.6918	218.46	14.8667	26.1034	6.96667	37.8983	17.7003	3.03095	7.65408	16.3667	2.56667	2.65	2.08	54.77	89.8367
		O. jordanicus	648.252	220.104	428.148	34.0538	200.113	14.8667	30.3339	7.03333	38.2979	17.1596	3.03032	7.59279	16.56	2.38	2.61	2.08	53.6	89.7133
KD21	Tamaroi	None	515.587	123.189	392.398	23.8824	127.38	18	31.6888	8.3	35.8442	16.4472	2.94016	7.45579	18.12	1.43667	2.35667	1.80333	56.4433	89.9567
		S. rhizophila	673.134	220.562	452.572	32.867	151.273	17.8667	39.3456	8.2	46.0865	19.3252	3.22261	7.97924	17.7867	1.79333	2.39	1.73	56.78	89.7067
		P. jordanii	686.07	226.063	460.007	32.8996	164.34	17.7333	37.9208	8.26667	43.9022	19.4232	3.21074	8.05457	17.82	1.94667	2.56	1.79	55.29	89.52
		O. jordanicus	686.07	220.704	465.366	32.4907	157.08	19	37.1163	9.06667	44.1189	18.9854	3.19409	7.961	18.3833	1.53	2.38333	1.82333	53.7333	89.8133
	Line 5004	None	639.87	212.573	427.297	33.3426	150.713	18	36.4496	8	41.1609	18.5972	3.16375	7.85829	14.34	1.86333	2.50333	1.70333	58.9967	89.51
		S. rhizophila	660.66	227.72	432.94	34.4969	157.74	18.1333	38.8756	8.2	41.8251	18.5921	3.11396	7.97125	13.93	2.11	2.56667	1.73333	57.48	89.3933
		P. jordanii	690.69	244.206	446.484	35.475	168.96	18.5333	37.4684	8	42.3409	18.1367	3.14786	7.82802	14.9567	1.85667	2.58	1.73	58.39	89.56
		O. jordanicus	629.87	211.749	418.121	33.8607	171.553	17.8667	33.5404	7.93333	41.6957	18.7332	3.1056	8.00284	16.2333	1.3	2.34333	1.76	55.1267	89.9133
		Grand Total	821.248	270.406	550.842	32.4535	212.825	18.1583	33.3243	7.90615	40.1149	17.5488	3.11165	7.53043	14.9913	2.31792	2.76823	1.86323	56.6391	89.9477
		LSD (0.05)*	101.732	43.5316	74.9918	3.6942	33.6514	1.1764	6.2232	0.7416	3.0514	0.9864	0.12	0.2838	0.7653	0.3612	0.308	0.1276	2.194	0.3652
* Least significant differences of means (p ≤ 0.05) for comparing means with the same level of genotype and bacteria combination within each envirnoment.
		Environement	TW (g/m2)	GW (g/m2)	StW (g/m2)	HI (%)	SN	SplN	GpS	SL (cm)	TKW (g)	KA (mm2)	KW (mm)	KL (mm)	Protein (%)	Fat (%)	Fiber (%)	Ash (%)	Starch (%)	DM (%)
		JU20	1190.23	424.23	765.998	35.5713	259.712	19.5917	40.2898	8.02917	40.8165	17.5447	3.16415	7.44658	12.7446	3.02083	3.21	2.0025	56.4958	90.6783
		JU21	769.725	220.48	549.245	28.6404	219.45	20.2417	29.6344	8.52083	38.6554	17.0595	3.0392	7.47462	14.96	1.85667	2.52375	1.67917	59.1508	89.5279
		KD20	677.296	226.069	451.227	33.1878	216.007	14.6583	26.8222	6.82875	38.866	17.0611	3.10592	7.31165	15.8142	2.66458	2.87875	2.01208	54.3796	89.9129
		KD21	647.744	210.846	436.898	32.4144	156.13	18.1417	36.5507	8.24583	42.1218	18.53	3.13734	7.88887	16.4463	1.72958	2.46042	1.75917	56.53	89.6717
		Grand Total	821.248	270.406	550.842	32.4535	212.825	18.1583	33.3243	7.90615	40.1149	17.5488	3.11165	7.53043	14.9913	2.31792	2.76823	1.86323	56.6391	89.9477
		LSD (0.05)*	37.2467	14.002	28.5646	1.0965	15.2375	0.4297	2.32	0.3075	1.5393	0.4587	0.0581	0.124	0.3376	0.0459	0.0902	0.0276	0.7339	0.132
		* Least significant differences of means (p ≤ 0.05) for comparing means for each salinity treatment level.
		Genotype	TW (g/m2)	GW (g/m2)	StW (g/m2)	HI (%)	SN	SplN	GpS	SL (cm)	TKW (g)	KA (mm2)	KW (mm)	KL (mm)	Protein (%)	Fat (%)	Fiber (%)	Ash (%)	Starch (%)	DM (%)
		Tamaroi	832.945	271.999	560.946	31.8305	217.776	18.1875	32.9718	7.86437	41.1849	17.6996	3.16075	7.45182	15.1829	2.41333	2.8675	1.85229	56.0962	90.0125
		Line 5004	809.552	268.813	540.738	33.0765	207.873	18.1292	33.6768	7.94792	39.045	17.398	3.06256	7.60904	14.7996	2.2225	2.66896	1.87417	57.1819	89.8829
		Grand Total	821.248	270.406	550.842	32.4535	212.825	18.1583	33.3243	7.90615	40.1149	17.5488	3.11165	7.53043	14.9913	2.31792	2.76823	1.86323	56.6391	89.9477
		LSD (0.05)*	18.8543	14.9339	3.9206	0.8013	11.5474	0.6275	1.6081	0.2982	1.1049	0.2204	0.0614	0.0669	0.1618	0.0032	0.1066	0.0285	0.2073	0.3
		* Least significant differences of means (p ≤ 0.05) for comparing means for each genotype.
		Bacteria	TW (g/m2)	GW (g/m2)	StW (g/m2)	HI (%)	SN	SplN	GpS	SL (cm)	TKW (g)	KA (mm2)	KW (mm)	KL (mm)	Protein (%)	Fat (%)	Fiber (%)	Ash (%)	Starch (%)	DM (%)
		None	783.206	244.092	539.114	30.0662	197.204	18.0417	32.5609	7.92458	38.2798	17.0408	3.0555	7.43587	14.6971	2.29583	2.79125	1.8425	57.0796	89.935
		O. jordanicus	839.474	279.221	560.253	33.0207	217.904	18.0833	33.9739	7.9	40.8004	17.7178	3.1351	7.54667	14.8517	2.34083	2.81	1.85708	56.6321	89.9221
		P. jordanii	845.65	288.077	557.573	33.6705	225.043	18.2417	32.669	7.875	40.7766	17.7756	3.13391	7.58211	15.0546	2.38125	2.75458	1.86542	56.7908	89.9121
		S. rhizophila	816.664	270.235	546.429	33.0565	211.147	18.2667	34.0932	7.925	40.6029	17.6611	3.1221	7.55707	15.3617	2.25375	2.71708	1.88792	56.0538	90.0217
		Grand Total	821.248	270.406	550.842	32.4535	212.825	18.1583	33.3243	7.90615	40.1149	17.5488	3.11165	7.53043	14.9913	2.31792	2.76823	1.86323	56.6391	89.9477
		LSD (0.05)*	36.7243	16.2296	26.7378	1.3983	11.1229	0.425	2.2342	0.2561	0.9344	0.3209	0.038	0.0956	0.2566	0.0449	0.1168	0.0502	0.811	0.1323
		* Least significant differences of means (p ≤ 0.05) for comparing means for each bacteria.
